# Supplementary material for: Identification and Expression Analysis of GRAS Transcription Factor Genes Involved in the Control of Arbuscular Mycorrhizal Development in Tomato
Source: Front Plant Sci. 2019 Mar 15;10:268. doi: 10.3389/fpls.2019.00268 (PMC6429219; doi:10.3389/fpls.2019.00268)
Supplement: Supplementary file 2 [file Table_2.xlsx]

## Sheet: TFs I versus NI 
TF family name	SolycDB ID	I_vs_NI Fold Change	I_vs_NI p-value		Supplemental Table S2. List of mycorrhiza up- and down- regulated transcription factor genes generated by RNAseq, compairing R. irregularis inoculated roots (I) with respect to non-inoculated roots (NI).
ABI3VP1	Solyc02g021260	3.7564	5.36406e-10
ABI3VP1	Solyc06g083590	2.71952	0.0093675
AP2-EREBP	Solyc01g091760	45.8451	2.60581e-30
AP2-EREBP	Solyc12g010490	39.1866	9.36888e-21
AP2-EREBP	Solyc10g080650	15.8154	1.19638e-11
AP2-EREBP	Solyc06g068570	15.3313	2.68318e-17
AP2-EREBP	Solyc10g078610	13.9312	1.47402e-15
AP2-EREBP	Solyc08g076380	8.95763	4.02239e-07
AP2-EREBP	Solyc02g067020	7.78911	1.41164e-12
AP2-EREBP	Solyc03g119800	6.76919	1.14244e-09
AP2-EREBP	Solyc11g006050	6.15718	3.71125e-07
AP2-EREBP	Solyc06g068830	5.85529	4.65384e-10
AP2-EREBP	Solyc12g042210	5.36287	7.18694e-11
AP2-EREBP	Solyc03g093540	4.64212	5.26924e-12
AP2-EREBP	Solyc04g007000	4.59337	1.77743e-10
AP2-EREBP	Solyc01g090320	4.15818	7.37287e-08
AP2-EREBP	Solyc09g091950	3.71429	3.2646e-05
AP2-EREBP	Solyc04g014530	3.50716	1.39571e-07
AP2-EREBP	Solyc02g092050	3.43901	2.75851e-13
AP2-EREBP	Solyc03g093550	3.41358	6.16494e-13
AP2-EREBP	Solyc11g012980	2.93826	1.83119e-06
AP2-EREBP	Solyc05g050830	2.87506	2.40777e-06
AP2-EREBP	Solyc08g078180	2.8528	0.000113247
AP2-EREBP	Solyc01g090300	2.76822	7.40015e-11
AP2-EREBP	Solyc09g089910	2.6401	0.00161307
AP2-EREBP	Solyc03g118190	2.59539	0.000368667
AP2-EREBP	Solyc05g051200	2.53623	0.0237629
AP2-EREBP	Solyc03g044300	2.50535	1.82056e-07
AP2-EREBP	Solyc07g054220	2.50192	7.40884e-05
AP2-EREBP	Solyc03g114440	2.47294	0.0175072
AP2-EREBP	Solyc01g009440	2.1299	0.00830442
AP2-EREBP	Solyc09g066350	2.08536	0.001436
AP2-EREBP	Solyc01g005630	6.45665	1.47989e-05
ARF	Solyc08g008380	2.09726	0.000100071
bHLH	Solyc10g009270	8.19754	1.29487e-06
bHLH	Solyc10g079660	5.67381	3.69723e-05
bHLH	Solyc05g014590	4.5794	3.15175e-05
bHLH	Solyc01g098720	4.52813	7.16948e-07
bHLH	Solyc10g009290	4.19939	1.56175e-12
bHLH	Solyc08g083170	4.12993	1.4766e-05
bHLH	Solyc02g091690	3.68218	1.28963e-06
bHLH	Solyc07g062200	3.47431	7.92846e-05
bHLH	Solyc08g008600	3.45604	8.46997e-06
bHLH	Solyc05g009640	3.10794	0.00244801
bHLH	Solyc06g051550	3.03159	0.000465979
bHLH	Solyc02g091440	2.89563	0.000147098
bHLH	Solyc07g039570	2.7597	0.0010381
bHLH	Solyc05g007210	2.71241	0.0125735
bHLH	Solyc04g077960	2.51354	0.0285379
bHLH	Solyc03g095980	2.48625	0.000348864
bHLH	Solyc02g091810	2.42579	5.72394e-11
bHLH	Solyc07g052670	2.32457	0.000160269
bHLH	Solyc07g018010	2.11054	2.65305e-09
bHLH	Solyc11g010340	2.05649	0.0158211
bZIP	Solyc04g005170	14.759	6.92421e-12
bZIP	Solyc03g033730	8.82724	2.67565e-10
bZIP	Solyc11g068370	3.60822	1.95301e-14
bZIP	Solyc06g074320	3.60395	2.36041e-21
bZIP	Solyc10g054010	3.55316	2.3602e-05
bZIP	Solyc04g080740	3.40324	5.82932e-08
bZIP	Solyc02g084860	2.77925	1.05189e-08
bZIP	Solyc10g078670	2.45847	0.000430247
bZIP	Solyc04g078840	2.30951	0.00181625
C2C2-CO-like	Solyc07g006630	23.7454	5.53052e-19
C2C2-CO-like	Solyc12g096500	2.95225	4.95314e-08
C2C2-Dof	Solyc02g067230	7.41003	4.73221e-23
C2C2-Dof	Solyc05g007880	6.784	4.43918e-25
C2C2-Dof	Solyc03g115940	2.62071	9.73699e-12
C2C2-Dof	Solyc02g088070	2.47151	8.65994e-11
C2C2-Dof	Solyc06g069760	2.14959	5.38026e-08
C2C2-GATA	Solyc05g053500	2.4268	0.000245798
C2C2-YABBY	Solyc12g009580	3.34005	0.00679687
C2H2	Solyc08g077000	18.3548	2.01771e-12
C2H2	Solyc09g074780	13.6768	4.72354e-28
C2H2	Solyc09g066250	8.63913	3.35474e-19
C2H2	Solyc09g089600	8.59948	8.41159e-07
C2H2	Solyc01g099340	7.37586	2.44407e-21
C2H2	Solyc11g066420	6.73306	5.35427e-08
C2H2	Solyc01g081630	6.27794	3.39061e-12
C2H2	Solyc09g011120	4.85674	1.04541e-09
C2H2	Solyc08g063040	3.92807	3.4143e-09
C2H2	Solyc11g069240	3.53294	3.52166e-05
C2H2	Solyc05g054650	3.43357	1.81243e-05
C2H2	Solyc09g007550	3.42309	5.23059e-13
C2H2	Solyc05g006310	3.09945	3.27564e-06
C2H2	Solyc05g012490	2.96594	0.00370061
C2H2	Solyc09g090260	2.69622	0.0213445
C2H2	Solyc06g065440	2.6648	1.04584e-08
C2H2	Solyc04g005440	2.62493	0.0022623
C2H2	Solyc11g066400	2.6085	0.000342932
C2H2	Solyc04g008500	2.48821	0.000286409
C2H2	Solyc01g010410	2.40829	0.0200006
C2H2	Solyc03g117070	2.26999	0.00087623
C2H2	Solyc04g014540	2.04214	4.67697e-10
C3H	Solyc07g047940	2.51576	1.10099e-06
CCAAT	Solyc08g007960	15.7181	8.23196e-11
CCAAT	Solyc07g065500	4.27339	0.000248816
CCAAT	Solyc04g054150	2.01344	0.038711
G2-like	Solyc12g006280	11.2804	9.2457e-12
G2-like	Solyc03g006150	3.15156	0.00149291
G2-like	Solyc08g076400	2.98245	0.000170541
G2-like	Solyc06g051060	2.87237	0.0015921
G2-like	Solyc02g076670	2.43202	0.000473618
G2-like	Solyc10g076460	2.0708	0.00211559
G2-like	Solyc05g009720	2.03523	0.00177743
GRAS	Solyc09g066450	49.0884	2.15225e-37
GRAS	Solyc03g110950	35.7163	0
GRAS	Solyc07g052960	24.0579	1.28388e-15
GRAS	Solyc06g009610	14.5885	8.72424e-14
GRAS	Solyc02g094340	12.5245	6.97497e-20
GRAS	Solyc11g005610	11.1225	1.58571e-09
GRAS	Solyc11g017100	8.20505	0
GRAS	Solyc02g092570	4.90518	6.21838e-10
GRAS	Solyc07g066250	4.38323	0.000354428
GRAS	Solyc01g059960	4.00621	0.0013988
GRAS	Solyc01g079370	3.23261	0.000279753
GRAS	Solyc08g014030	2.21508	0.00655356
GRAS	Solyc01g008910	2.012	0.0463
GRAS	Solyc01g079380	2.11722	0.0453826
GRAS	Solyc11g013150	2.11088	0.000199275
GRAS	Solyc10g086530	2.07853	0.000238255
GRAS	Solyc09g018460	2.03925	0.0103158
GRAS	Solyc06g082530	2.02341	1.50884e-06
GRAS	Solyc07g043330	2.00161	0.00219622
HB	Solyc03g034110	7.46718	2.02171e-06
HB	Solyc08g081400	6.46457	1.67462e-10
HB	Solyc05g008050	6.02146	1.57353e-08
HB	Solyc02g065490	4.95347	7.53106e-06
HB	Solyc05g007180	4.699	2.35097e-14
HB	Solyc07g062790	3.61492	0.00367592
HB	Solyc11g011940	2.99388	0.00813578
HB	Solyc12g010410	2.96311	1.09786e-10
HB	Solyc02g062960	2.90128	0.000107961
HB	Solyc03g034130	2.82343	0.00122607
HB	Solyc04g079830	2.57828	1.64591e-08
HB	Solyc02g077590	2.44827	0.0429227
HB	Solyc02g089940	2.38086	8.20705e-10
HB	Solyc11g010270	2.30473	9.74821e-12
HB	Solyc05g005090	2.0651	0.00477242
HSF	Solyc09g065660	3.33204	0.00271562
HSF	Solyc04g016000	2.74647	3.68104e-07
LOB	Solyc09g066260	4.26902	1.29999e-05
LOB	Solyc06g075330	3.94607	3.30851e-41
LOB	Solyc11g045530	3.52481	2.19662e-06
LOB	Solyc06g083930	3.31342	2.62975e-05
LOB	Solyc09g066270	2.61606	0.0225079
MADS	Solyc01g106170	5.73988	3.52917e-22
MADS	Solyc02g071730	4.23567	0.000460092
MADS	Solyc12g056460	3.78616	2.30758e-12
MADS	Solyc06g069430	2.51194	0.000154544
MADS	Solyc07g052700	2.4067	6.61675e-10
MADS	Solyc02g091550	2.40629	0.014946
MADS	Solyc00g179240	2.3683	1.8592e-05
MADS	Solyc05g013370	2.16193	1.20868e-05
mTERF	Solyc02g021430	4.08426	7.51205e-05
MYB	Solyc05g007870	9.70917	1.06832e-12
MYB	Solyc01g102340	7.06142	1.23271e-18
MYB	Solyc11g069030	6.91891	2.38566e-07
MYB	Solyc10g005080	6.43171	6.08877e-17
MYB	Solyc03g098320	6.32309	1.83975e-08
MYB	Solyc03g093930	5.92756	9.13021e-16
MYB	Solyc10g084370	5.73486	1.23534e-11
MYB	Solyc10g005240	5.66819	5.20716e-14
MYB	Solyc10g080920	5.41154	2.62286e-05
MYB	Solyc06g005310	5.10557	1.32093e-05
MYB	Solyc12g089190	4.89475	0.000294707
MYB	Solyc07g054960	4.74761	0.00042933
MYB	Solyc05g009230	4.7285	1.132e-05
MYB	Solyc02g088190	4.51982	7.94155e-07
MYB	Solyc06g005330	4.09842	9.4957e-05
MYB	Solyc06g034000	4.0754	0.00141232
MYB	Solyc11g073120	3.82678	0.000434077
MYB	Solyc04g014470	3.78629	2.18113e-08
MYB	Solyc08g082890	3.64591	1.18819e-11
MYB	Solyc04g056310	3.44415	1.0768e-05
MYB	Solyc03g093890	3.36248	2.42212e-11
MYB	Solyc10g044680	3.27696	0.00767374
MYB	Solyc06g069850	3.09511	0.000126142
MYB	Solyc02g036370	3.09459	9.15733e-11
MYB	Solyc08g065380	3.09047	5.91281e-13
MYB	Solyc11g011050	3.05477	6.65809e-11
MYB	Solyc06g083900	3.01101	4.91102e-23
MYB	Solyc03g025870	3.01019	0.000325527
MYB	Solyc03g093940	3.0085	6.49327e-07
MYB	Solyc10g086270	2.98854	0.01245
MYB	Solyc11g039750	2.97987	0.0115144
MYB	Solyc02g079280	2.8981	8.96774e-09
MYB	Solyc03g119370	2.85758	8.5751e-07
MYB	Solyc05g053330	2.65581	0.000570233
MYB	Solyc06g033870	2.53476	0.036601
MYB	Solyc06g074910	2.49429	0.0234181
MYB	Solyc04g005100	2.44905	8.75124e-14
MYB	Solyc04g064540	2.3385	0.0172808
MYB	Solyc10g005460	2.18494	0.00691786
MYB	Solyc03g116100	2.01498	3.16131e-10
NAC	Solyc02g087920	6.84206	7.54877e-13
NAC	Solyc05g007770	6.57249	1.16774e-05
NAC	Solyc07g063420	6.56712	1.87295e-14
NAC	Solyc06g083850	5.97232	1.06762e-06
NAC	Solyc07g063410	5.42208	2.31171e-10
NAC	Solyc01g104900	4.3591	0
NAC	Solyc07g045030	3.80264	8.96558e-09
NAC	Solyc05g007550	3.75878	5.65242e-06
NAC	Solyc08g077110	3.48113	4.4022e-40
NAC	Solyc06g034340	3.43552	9.13135e-05
NAC	Solyc06g065410	3.29209	0.000302717
NAC	Solyc07g066330	3.26336	6.70963e-18
NAC	Solyc02g088180	3.25226	0.00376017
NAC	Solyc05g021090	2.86846	0.00124364
NAC	Solyc08g074300	2.79305	0.0061541
NAC	Solyc12g017400	2.75588	0.000383377
NAC	Solyc06g069100	2.66569	0.00417125
NAC	Solyc01g102740	2.32745	0.0447547
NAC	Solyc11g018660	2.1472	0.00165714
NAC	Solyc03g115850	2.0676	9.32674e-08
NAC	Solyc03g097650	2.00467	0.0324501
OFP	Solyc05g055220	3.4535	0.00337419
OFP	Solyc09g018200	3.16883	0.0089803
OFP	Solyc10g076180	2.8043	1.67154e-07
OFP	Solyc11g006670	2.66476	0.00665438
OFP	Solyc04g080210	2.53833	0.00963642
PLATZ	Solyc04g008090	3.5838	6.50596e-05
PLATZ	Solyc12g010470	2.54943	0.010534
RWP-RK	Solyc08g062200	45.9556	3.62749e-32
SBP	Solyc10g018780	6.77386	4.3988e-12
Sigma70-like	Solyc03g007370	3.4511	3.14182e-10
SRS	Solyc10g054070	2.32075	0.000644095
TAZ	Solyc03g111710	3.14416	6.06411e-09
Tify	Solyc11g011030	8.05553	9.0294e-19
Tify	Solyc01g103600	4.75664	1.12987e-06
Tify	Solyc12g049400	2.57022	0.000139481
Tify	Solyc08g036660	2.37516	2.64047e-07
Tify	Solyc06g065650	2.20565	4.43558e-11
TUB	Solyc03g117730	2.2299	8.3309e-06
WRKY	Solyc05g015850	4.24151	2.97661e-13
WRKY	Solyc01g079360	3.30633	3.34249e-14
WRKY	Solyc10g009550	3.29408	3.71071e-09
WRKY	Solyc02g067430	3.14863	6.01882e-07
WRKY	Solyc01g104550	2.81109	0.00982333
WRKY	Solyc02g094270	2.43095	0.00396674
WRKY	Solyc12g011200	2.41231	0.000723365
WRKY	Solyc12g056750	2.35907	0.000786599
WRKY	Solyc05g007110	2.24252	0.02597
WRKY	Solyc06g070990	2.14917	0.0459074
WRKY	Solyc08g067340	2.11314	4.07591e-05
zf-HD	Solyc04g074990	3.03737	0.0126385
